# Supplementary material for: Facile Approach to the Fabrication of Highly Selective CuCl-Impregnated θ-Al2O3 Adsorbent for Enhanced CO Performance
Source: Materials (Basel). 2022 Sep 13;15(18):6356. doi: 10.3390/ma15186356 (PMC9504217; doi:10.3390/ma15186356)
Supplement: Supplementary file 1 [file materials-15-06356-s001.zip]

Archive with 1 entries (1 files):
- materials-1856246-supplementary.pdf
